# Supplementary material for: Home range size of Tengmalm’s owl during breeding in Central Europe is determined by prey abundance
Source: PLoS One. 2017 May 18;12(5):e0177314. doi: 10.1371/journal.pone.0177314 (PMC5436666; doi:10.1371/journal.pone.0177314)
Supplement: S1 Table — Relevant data used in the analyses (GLMM I and II). (XLS) [file pone.0177314.s001.xls]

## Sheet: SAMCI
Year	Nestbox No.	Male ID	Wing Length (mm)	Weight (g)	Age (years)	Polygyny	No. of Fledglings	Mean Age of Nestlings/Fledglings	No. of Radio-tracking Nights	No. of Locations/Fixes	Duration of radio-tracking period (days)	KDE 90% (ha)	KDE 95% (ha)	MCP 95% (ha)	MCP 100% (ha)	Prey Abundance (prey items per 100 trap nights)	Mean Wind Speed (m/s)
2006	20	EN_02_905	174	105	1	no	3	21.6667	6	167	12	164.634	213.124	204.983	244.916	0.275482	2.55833
2006	91	EN_02_882	170	114	2	no	1	30.8	5	123	15	214.795	263.369	229.56	304.453	0.275482	2.67
2006	100	EN_02_883	165	108	2	no	3	20.4286	7	134	26	105.325	146.555	94.8319	123.48	0.275482	5.19286
2006	409	E_305_450	166	?	2	no	0	12	4	76	10	81.6973	129.868	83.188	86.8043	0.275482	7.15
2006	577	EN_02_931	171	103	2	no	1	15.2	5	128	7	158.567	192.305	151.629	193.691	0.275482	2.63
2007	402	EN_02_989	164	112	3+	no	4	37	2	20	8	96.1088	140.821	114.907	128.315	6.51974	3.575
2007	408	EN_02_966	175	110	3+	yes	4	10.5	2	35	3	255.186	263.724	271.235	304.617	6.51974	3
2007	650	EN_02_966	175	110	3+	yes	2	22.5	2	35	3	255.186	263.724	271.235	304.617	6.51974	3
2007	504	EN_02_932	164	110	3+	no	7	34.4	5	65	10	171.055	206.847	134.479	166.34	6.51974	3.93
2007	565	EN_02_904	168	130	3+	yes	4	33.25	8	138	20	170.93	212.445	185.179	226.307	6.51974	3.125
2007	46	EN_02_904	168	130	3+	yes	4	3.875	8	138	20	170.93	212.445	185.179	226.307	6.51974	3.125
2008	79	EN_42_63	158	101	1	no	4	42.8	5	107	9	223.05	261.842	230.506	245.86	1.19376	4.24
2008	402	EN_02_989	168	96	3+	no	3	32.2	5	149	13	229.562	279.011	246.79	264.843	1.19376	2.86
2008	405	EN_02_932	164	100	3+	no	2	28	5	129	16	288.155	303.301	294.915	343.202	1.19376	3.5
2008	650	EN_02_966	167	106	3+	no	5	5	5	130	6	152.46	181.646	129.199	147.071	1.19376	2.17
2009	846	EN_07_201	167	106	1	no	0	31	5	59	6	89.5224	159.317	119.976	139.349	1.10193	5.62
2009	67	E_305_739	169	102	3+	no	1	27.5	4	90	5	140.207	181.807	117.391	133.069	1.10193	5.85
2010	902	EN_07_225	164	109	2	no	7	23.5	6	133	23	218.16	265.077	242.087	251.418	10.1928	2.19167
2010	905	EN_02_983	?	?	3+	no	7	41.3333	6	135	14	128.292	152.705	98.7324	125.613	10.1928	2.81667
2010	901	EN_07_243	170	101	?	no	3	34.5	6	118	6	40.0569	89.4985	35.8442	72.3213	10.1928	5.73333
2010	410	EN_07_275	164	103	?	no	5	24.5	2	22	3	31.005	79.0581	24.6524	35.0705	10.1928	4.075
2010	501	E_305_739	161	97	3+	no	0	17	1	25	2	95.4888	91.1292	31.7462	50.5104	10.1928	2.15
